# Supplementary material for: Non-viral precision T cell receptor replacement for personalized cell therapy
Source: Nature. 2022 Nov 10;615(7953):687–96. doi: 10.1038/s41586-022-05531-1 (PMC9768791; doi:10.1038/s41586-022-05531-1)
Supplement: Supplementary file 5 — List of flow cytometry reagents. [file 41586_2022_5531_MOESM5_ESM.xlsx]

## Sheet: sheet
	Supplementary Table 4: List of Reagents
	REAGENT
	Antibodies
	Target	Fluorochrome	Clone	Source	Identifier	Assay*
	2A Peptide	AF647	3H4	Novus Biologicals	NBP2-59627AF647	2, 3, 6
	4-1BB (CD137)	PE-Cy7	4B4-1	ThermoFisher Scientific	25-1379-42	4
	CD3	BV711	SK7	Biolegend	344838	4
	CD3	PE/Dazzle 594	SK7	Biolegend	344844	4, 7
	CD4	BV421	A161A1	BioLegend	357424	5
	CD4	FITC	A161A1	BioLegend	357405	1, 2
	CD4	AF700	SK3	BD Biosciences	566318	3, 4, 6, 7
	CD5	BV711	UCHT2	BioLegend	300644	4
	CD5	PE/Dazzle 594	UCHT2	BioLegend	300634	3
	CD8	BV605	Hit8a	BioLegend	300936	2, 5, 6
	CD8	BV605	RPA-T8	BioLegend	301040	2, 4, 7
	CD8	PerCP	Hit8a	Biolegend	300922	3, 4
	CD8	PerCP	RPA-T8	Biolegend	301030	3
	CD8	PerCP/Cy5.5	Hit8a	BioLegend	300924	1
	CD14	FITC	63D3	BioLegend	367115	1
	CD19	FITC	HIB19	BioLegend	302205	1
	CD20	FITC	2H7	BioLegend	302303	1
	CD27	BV605	O323	Biolegend	302830	4
	CD27	FITC	O323	Biolegend	302806	4
	CD39	BV510	A1	BioLegend	328219	1, 4
	CD40	FITC	5C3	BioLegend	334305	1
	CD45RA	BV711	HI100	BioLegend	304138	1
	CD45RA	FITC	HI100	ThermoFisher Scientific	11-0458-42	4
	CD45RA	APC	HI100	BD Biosciences	550855	4
	CD56	FITC	5.1H11	Biolegend	301040	7
	CD62L	BV421	DREG-56	Biolegend	304828	4
	CD73	PE/Dazzle 594	AD2	Biolegend	344020	4
	CD95	BV786	DX2	BD Biosciences	740991	1
	CD95	PE/Cy7	DX2	Biolegend	305622	4
	CD103	BV650	Ber-ACT8	BD Biosciences	743653	1
	CD103	PE/Dazzle 594	Ber-ACT8	Biolegend	350224	4
	CD107a	BV711	H4A3	BioLegend	328640	5
	IFNγ	PE	B27	BD Biosciences	559327	5
	IL-2	FITC	MQ1-17H12	BioLegend	500305	5
	LAG-3	PE	3DS223H	ThermoFisher Scientific	12-2239-42	4
	PD-1	BV605	EH12.2H7	Biolegend	329924	4
	TCRαβ	BV421	IP26	BioLegend	306722	6
	TCRαβ	BV510	IP26	Biolegend	306734	3, 4, 7
	TCRαβ	PE	JOVI.1	BD Biosciences	565776	3, 7
	Tim-3	BV510	F38-2E2	Biolegend	345030	4
	TNFα	AF700	MAB11	BioLegend	502928	5
	Other Reagents
	Annexin	BV605		BD Biosciences	563974	1
	Biotin-labeled Dextran, 500 kDa			Nanocs	DX500-BN-1	2, 3, 4, 6
	eBioscience 10X Permeabilization Buffer			ThermoFisher	00-8333-56	2
	eBioscience IC Fixation Buffer			ThermoFisher	00-8222-49	2, 3, 4, 5, 6
	Fixation and Permeabilization Solution			BD Biosciences	554722	3, 6
	Golgi Plug (Brefeldin A)			BD Biosciences	555029	5
	Golgi Stop (Monensin)			BD Biosciences	554724	5
	Live/Dead Fixable Near-IR Dead Cell Stain Kit			Invitrogen	L10119	1, 2, 3, 4, 5, 6
	Perm/Wash Buffer			BD Biosciences	554723	6
	Streptavidin	APC		ThermoFisher	S868	1, 4
	Streptavidin	BV421		BD Biosciences	563259	1, 3
	Streptavidin	PE		ThermoFisher	S866	1, 2, 4, 6
	ViaFluor	488SE		Biotium	30086	6
	* 1 = Neoantigen TCR Isolation, 2 = NeoTCR Binding at Product Selection, 3 = NeoTCR in Peripheral Blood, 4 = Phenotype/Activation, 5 = ICS, 6 = Proliferation, 7 = NeoTCR binding for lot release
